# Supplementary material for: Addition of vegetable oil to enhance the biosynthesis of butenyl-spinosyn in a high production strain Saccharopolyspora pogona
Source: PLoS One. 2025 Mar 26;20(3):e0319332. doi: 10.1371/journal.pone.0319332 (PMC11940562; doi:10.1371/journal.pone.0319332)
Supplement: Table S1 — (XLSX) [file pone.0319332.s001.xlsx]

## Sheet: Sheet1
oil	company
peanut oil	Shandong Luhua Group Co., Ltd.
palm oil	Xincheng Crafts Co., Ltd.
flaxseed oil	Hong Jing Yuan Oil CO.,Ltd.
safflower oil	Wanyuan (Fuzhou) Pharmaceutical Co., Ltd
corn oil	Shandong Samsung Maize Industry Technology Co., Ltd.
rice oil	Shanghai Kali Food Industry Co., Ltd.
sunflower oil	Quaker Foods
sesame oil	Binzhou Bincheng Lu Liang Sesame Oil Shop
cottonseed oil	Chenguang Biotech Group Co.,Ltd
olive oil	Shanghai Kali Food Industry Co., Ltd.
Soybean oil	Shanghai Kali Food Industry Co., Ltd.
Camellia oil	Zhejiang Jiusheng Oil Tea Technology Co., Ltd.
