# Supplementary material for: Addition of vegetable oil to enhance the biosynthesis of butenyl-spinosyn in a high production strain Saccharopolyspora pogona
Source: PLoS One. 2025 Mar 26;20(3):e0319332. doi: 10.1371/journal.pone.0319332 (PMC11940562; doi:10.1371/journal.pone.0319332)
Supplement: Table S2 — (XLSX) [file pone.0319332.s002.xlsx]

## Sheet: Sheet1
Primers	Sequence 5'→3'	Primers	Sequence 5'→3'
qbusA-F	ctgggatctggagcgtttg	qgdh-F	cggcttcatcggctcgcacta
qbusA-R	agaaacccgcatcgaactc	qgdh-R	gtgagcttgtcgagcacaacc
qbusB-F	ggggtggttacgggatctgt	qepi-F	ttgagatcacgggtgcatac
qbusB-R	catcaaaggcatcagcgaaca	qepi-R	gccgagacgctgtgattgg
qbusC-F	ggtggtgcttggtggtgatag	qkre-F	ctacgggcgcaccaagct
qbusC-R	gcccattgccaaccctga	qkre-R	gaggcggatcatcgttttcag
qbusD-F	gtcgttagtcgcagtggac	qbusG-F	caatggtgccgctgtgctg
qbusD-R	tcgaacaggcaatcaccg	qbusG-R	acccgtgtcgctggtcctgt
qbusE-F	tcgtcccgatatttcatccttt	qbusI-F	aatcggcctggagatcactt
qbusE-R	cgcttccaacccagacaaca	qbusI-R	gcgtcgaaccggagaaca
qbusO-F	caactaccacagcactccg	qbusK-F	cctgaagctacagtccggtgag
qbusO-R	ctgtcccaaagtcatccacc	qbusK-R	cgaacaattcggcgatgagat
qbusN-F	ctgagtggatcggcaagg	qbusH-F	gctcgctgatggtgttccc
qbusN-R	aacaggtaattctcccgcag	qbusH-R	aggtttccggcattccct
qbusQ-F	gcttccctacgaccatcaac	qrpoB-F	ttcagcgtcaagatcatccc
qbusQ-R	cgtgttcttttgcgatctctg	qrpoB-R	agcgccttcagcagcacg
qbusR-F	ttgagcagatgaccggattc	qSsgA-F	cgagggcgacgtgacgat
qbusR-R	tactgcgtagcgatttccc	qSsgA-R	gtaggtgcggtcaaggaagt
qbusS-F	tcctcggtatacagtccagac	qFtsZ-F	agccaacatcatcttcggtac
qbusS-R	tcgcatcggacagttcaag	qFtsZ-R	ttcttgtgggtgggcgta
qbusP-F	tgcttatctcgctggatgtg	qrpoA-F	agacgagccggtgacgat
qbusP-R	aattggatctatggtcgcctg	qrpoA-R	gttgagggtggcgatgtg
qbusJ-F	aaggtcaaagccgcctacttg	17640F	gaggtagccgtcgaagattag
qbusJ-R	ccgctgaagggttgtcgtat	17640R	ggcagagcactcgctgat
qbusM-F	ccgggagctgagcgattt	11070F	tacacccgctccatccg
qbusM-R	tggtagacgagcgttgggac	11070R	cgacatctcgctggtctcc
qbusF-F	gtcaccgaggtcgtcaaacg	26300F	gattcctgtcggagaacgc
qbusF-R	cgaaacccgctacgcaca	26300R	ccttgtcgcccatctgtt
qbusL-F	agagtacgcggcggtttg	19795F	cgggctgatgacttggg
qbusL-R	caggtcggtgacttcgagaat	19795R	cagcacgcggagaaggt
qgtt-F	ggctgctcggggacgggtcacag	11545F	gcctcgacatcgttgtgc
qgtt-R	ctcggcgtactcgatctggatg	11545R	tcgttgacccgctcctg
