# Supplementary material for: Addition of vegetable oil to enhance the biosynthesis of butenyl-spinosyn in a high production strain Saccharopolyspora pogona
Source: PLoS One. 2025 Mar 26;20(3):e0319332. doi: 10.1371/journal.pone.0319332 (PMC11940562; doi:10.1371/journal.pone.0319332)
Supplement: Table S3 — (XLSX) [file pone.0319332.s003.xlsx]

## Sheet: Sheet1
Oil	C12:0	C14:0	C16:0	C16:1	C17:0	C17:1	C18:0	C18:1	C18:2	C18:3	C20:0	C20:1	C22:0	C22:1	C24:0	C24:1	Source
peanut oil		≤0.1	8.0-14.0	≤0.2	≤0.1	≤0.1	1.0-4.5	35.0-69.0	13.0-43.0	≤0.3	1.0-2.0	0.7-1.7	1.5-4.5	≤0.3	0.5-2.5	≤0.3	GB/T 1534-2017
sesame oil			7.9-12.0				4.5-6.9	34.4-45.5	36.9-47.9								GB/T 8233-2018
flaxseed oil			3.7-7.9				2.0-7.0	9.5-30	10.0-20.0	45.0-70.0							GB/T 8235-2019
soybean oil	≤0.1	≤0.2	8.0-13.5	≤0.2	≤0.1	≤0.1	2.0-5.4	17.0-30.0	48.0-59.0	4.2-11.0	0.1-0.6	≤0.5	≤0.1	≤0.7	≤0.3	≤0.5	GB/T 1535-2017
olive oil		≤0.05	7.5-20.0	0.3-3.5	≤0.4	≤0.6	0.5-5.0	55.0-83.0	2.5-21.0	≤1.0	≤0.6	≤0.5	≤0.2		≤0.2		GB/T 23347-2021
sunflower oil		≤0.2	5.0-7.6	≤0.3	≤0.2	≤0.1	2.7-6.5	14.0-39.4	48.3-74.0	≤0.3	0.1-0.5	≤0.3	0.3-1.5	≤0.3	≤0.5		GB/T 10464-2017
corn oil		≤0.3	8.6-16.5	≤0.5	≤0.1	≤0.1	≤3.3	20.0-42.2	34.0-65.6	≤2.0	0.3-1.0	0.2-0.6	≤0.1	≤0.5	≤0.3	≤0.5	GB/T 19111-2017
safflower oil		≤0.2	5.3-8.0	≤0.2	≤0.1	≤0.1	1.9-2.9	8.4-21.3	67.8-83.2	≤0.1	0.2-0.4	0.1-0.3	≤1.0	≤1.8	≤0.2	≤0.2	GB/T 22465-2008
cottonseed oil		0.3-1.0	19.0-26.4	≤1.2			1.5-3.3	13.5-21.7	46.7-62.2	≤0.7	0.1-0.8		≤0.6	≤0.3			GB/T 1537-2019
rice oil		0.4-1.0	12.0-18.0	0.2-0.4			1.0-3.0	40.0-50.0	29.0-42.0	≤1.0	≤1.0						GB/T 19112-2003
palm oil	≤0.5	0.5-2.0	39.3-47.5	≤0.6	≤0.2		3.5-6.0	36.0-44.0	9.0-12.0	≤0.5	≤1.0	≤0.4	≤0.2				GB/T 15680-2009
camellia oil		≤0.8	7.0-11.0	≤0.2			0.5-2.5	74.0-87.0	7.0-14.0	≤1.4	≤0.5	≤0.7		≤0.5		≤0.5	T/ZZB 0429-2018
