# Supplementary material for: Addition of vegetable oil to enhance the biosynthesis of butenyl-spinosyn in a high production strain Saccharopolyspora pogona
Source: PLoS One. 2025 Mar 26;20(3):e0319332. doi: 10.1371/journal.pone.0319332 (PMC11940562; doi:10.1371/journal.pone.0319332)
Supplement: Table S4 — (XLSX) [file pone.0319332.s004.xlsx]

## Sheet: Fig 2-a
	Relative production (%)	standard deviation	Relative production (%)	standard deviation	Relative production (%)	standard deviation
	1g/L		5g/L		10g/L
CK					100	4.90937
Soybean oil	113.2	3.13291	101.932	4.30635	20.2207	4.81948
Olive oil	97.5187	7.078	106.616	0.72107	72.3636	5.06284
Cottonseed	114.041	6.67422	86.5095	6.42827	10.7062	0.79852
Camellia oil	139.45	4.54637	103.014	5.85186	14.3347	2.37151
Sesame oil	146.514	8.09505	101.251	6.04196	90.4298	1.14529
Peanut oil	152.585	3.41804	89.9331	7.19074	93.0047	1.20235
Rice oil	130.198	5.76942	107.764	4.00246	99.3135	6.27193
Safflower oil	142.058	4.15074	88.077	5.05506	80.4877	1.34043
Flaxseed oil	120.515	4.18367	95.7904	8.4399	53.0651	6.69107
Corn oil	123.58	5.04415	107.751	4.27364	56.8463	5.88295
Sunflower oil	124	4.46317	89.8734	0.92165	47.2423	4.77951
Palm Oil	118.963	3.29692	80.3841	7.66782	41.6084	3.159
Castor oil	121.224	3.53738	110.4	5.58102	45.9011	3.92509

## Sheet: Fig 2-b
	1g/L		5g/L		10g/L
CK					19.661	0.8691
Soybean oil	18.6978	0.8731	16.6407	0.09209	28.4287	1.49492
Olive oil	18.698	0.58593	14.5423	3.11295	29.2963	0.36324
Cottonseed oil	19.1458	0.45585	17.6794	0.56976	29.8182	0.41728
Camellia oil	24.3211	0	22.6263	0.32441	28.2065	0.85199
Sesame oil	22.25	0.53535	22.3633	0.83902	30.4166	3.05785
Peanut oil	22.1754	2.01294	22.2198	0.85927	31.5764	1.40717
Rice oil	23.2223	0.69439	22.0858	0.54403	27.5393	1.34311
Safflower oil	23.0727	0.72275	21.0084	0	28.6626	1.91304
Flaxseed oil	20.6092	0.34829	19.4861	0.41669	23.6561	0.81909
Corn oil	21.6146	0.3634	19.6902	0.0467	24.3537	0.59552
Sunflower oil	20.5502	0.4201	18.3112	0.70917	27.571	0.95592
Palm Oil	20.3896	1.21265	17.9118	0.04814	21.0938	0

## Sheet: Fig 3-b
	Biomass%	standard deviation	Biomass%	standard deviation
day	CK		10 g/L Peanut oil
3	18.4444	0.37264	24.8221	1.19754
5	20.2325	0.96603	30.6522	0.90388
7	17.0843	0.48337	22.013	0.66249

## Sheet: Fig 3-c
	Relative production%	standard deviation	Relative production%	standard deviation
day	CK		10 g/L Peanut oil
3	32.4864	1.38806	10.7124	1.13698
5	63.8167	4.91069	59.2639	1.97175
7	100	1.8018	93.0047	1.20235

## Sheet: Fig 3-d
	Glucose concentration(g/L)	standard deviation	Glucose concentration(g/L)	standard deviation
day	CK		10 g/L Peanut oil
3	45	1.41421	56	3.55903
5	29.5	0.70711	28.6667	1.24722
7	10	2	11.3333	1.69967

## Sheet: Fig 3-e
	Residual oils(g/L)	standard deviation
day	10 g/LPeanut oil
3	5.425	0.05
5	2.88333	0.39599
7	2.16667	0.13123

## Sheet: Fig 3-f
	pH	standard deviation	pH	standard deviation
day	CK		10 g/LPeanut oil
3	7.23333	0.00471	6.92333	0.01247
5	7.01667	0.04497	7.00667	0.00471
7	7.09125	0.03516	7.085	0.03096

## Sheet: Fig 4-a
	Relative expression level
Gene	3d	standard deviation	5d	standard deviation	7d	standard deviation
rpoA	18.0308	0.29175	1.42159	0.20107	0.81409	0.13639
rpoB	18.2045	0.04413	1.94277	0	0.46078	0.04362
FtsZ	18.0527	0.39474	4.66577	0.50249	3.86647	0.08663
SsgA	17.7026	0.66008	0.73573	0	2.09731	0.10402

## Sheet: Fig 4-b
	Relative expression level
Gene	3d	standard deviation	5d	standard deviation	7d	standard deviation
AOX	18.9948	0.11462	0.86265	0	0.34009	0.42535
FadD	17.9849	0.6409	0.71019	0	1.15534	0.51783
ACC	13.4496	0.19661	1.04636	0.17936	1.80704	0.24098

## Sheet: Fig 4-c
Concentration(ng/L)	CK	standard deviation	10 g/L peanut oil	standard deviation
malonyl-CoA	49.1288	6.25	111.515	6.06061
Acetyl-CoA	11.9261	3.69262	46.1078	5.50442

[truncated: 9 more sheets: Fig 4-d, Fig 5-a, Fig 5-c, Fig 5-d, Fig 5-e, Fig 5-f, Fig 5-g, Fig 6-a, Fig 6-b]
